# Supplementary material for: Bioinformatics Screen Reveals Gli-Mediated Hedgehog Signaling as an Associated Pathway to Poor Immune Infiltration of Dedifferentiated Liposarcoma
Source: Cancers (Basel). 2023 Jun 27;15(13):3360. doi: 10.3390/cancers15133360 (PMC10341348; doi:10.3390/cancers15133360)
Supplement: Supplementary file 1 [file cancers-15-03360-s001.zip]

Archive with 2 entries (2 files):
- Supplemental Data final.pdf
- Supplemental tables_final.pdf
